# Supplementary material for: A Molecular Characterization of the Allelic Expression of the BRCA1 Founder Δ9–12 Pathogenic Variant and Its Potential Clinical Relevance in Hereditary Cancer
Source: Int J Mol Sci. 2024 Jun 20;25(12):6773. doi: 10.3390/ijms25126773 (PMC11204022; doi:10.3390/ijms25126773)
Supplement: Supplementary file 1 [file ijms-25-06773-s001.zip]

Archive with 1 entries (1 files):
- ijms-3005379-supplementary.pdf
